# Supplementary material for: Nanofluids of Amphiphilic Kaolinite-Based Janus Nanosheets for Enhanced Oil Recovery: The Importance of Stable Emulsion
Source: Polymers (Basel). 2023 May 30;15(11):2515. doi: 10.3390/polym15112515 (PMC10255877; doi:10.3390/polym15112515)
Supplement: Supplementary file 1 [file polymers-15-02515-s001.zip]

Archive with 1 entries (1 files):
- polymers-2405690-supplementary.pdf
